# Supplementary material for: Changes in sucrose metabolism in maize varieties with different cadmium sensitivities under cadmium stress
Source: PLoS One. 2020 Dec 11;15(12):e0243835. doi: 10.1371/journal.pone.0243835 (PMC7732117; doi:10.1371/journal.pone.0243835)
Supplement: S1 Table — (XLSX) [file pone.0243835.s001.xlsx]

## Sheet: Sheet1
		0 mg/L	SD	5 mg/L	SD	10 mg/L	SD	20 mg/L	SD
Cd content	FY9 Shoot	0.452526	0.296985	80.423	26.2239	104.612	17.0841	132.595	25.8237
	SY33 Shoot	1.748	0.903117	99.7682	18.5699	143.993	21.9007	209.405	34.7242
	FY9 Root	4.41027	1.74514	1200.71	130.815	1353.2	142.411	1730.98	121.481
	SY33 Root	11.3475	4.23133	820.38	49.4692	1189	125.724	1414.75	140.714
Photosynthetic rate	FY9	17.6723	1.16673	16.9797	1.17521	13.645	1.54856	12.0717	1.47927
	SY33	15.5249	1.55563	13.8268	1.25724	10.9493	1.02021	8.85811	1.04793
Chlorophyll a	FY9	2.25025	0.292742	2.04962	0.173948	1.92709	0.199404	0.969144	0.0947523
	SY33	2.08431	0.280014	1.80953	0.264458	1.41214	0.141421	0.87742	0.114551
Chlorophyll b	FY9	0.961325	0.0763675	0.848655	0.0438406	0.74304	0.0622254	0.385485	0.046669
	SY33	0.88953	0.0876812	0.705098	0.0565685	0.564015	0.0367696	0.328645	0.0692965
Soluble sugar	FY9 Shoot	2.16708	0.318036	3.02885	0.359655	3.38882	0.366322	3.60428	0.528956
	SY33 Shoot	1.70565	0.218031	3.95256	0.438649	4.35313	0.348543	5.60864	0.823113
	FY9 Root	1.95811	0.143684	2.42891	0.178231	2.78959	0.204697	3.07317	0.225506
	SY33 Root	1.49923	0.110012	3.07868	0.225911	2.91899	0.214193	2.82538	0.207324
sucrose	FY9 Shoot	0.391127	0.0296985	0.405311	0.0254558	0.466607	0.0311127	0.442886	0.0381838
	SY33 Shoot	0.312617	0.0183848	0.421391	0.0509117	0.394678	0.0381838	0.329258	0.0296985
	FY9 Root	0.437134	0.0480833	0.437649	0.0240416	0.482389	0.0452548	0.5186	0.046669
	SY33 Root	0.260926	0.0268701	0.289683	0.0296985	0.317557	0.0381838	0.259362	0.0339411
Glucose	FY9 Shoot	0.399733	0.0268701	0.456396	0.0381838	0.499958	0.019799	0.443424	0.0268701
	SY33 Shoot	0.356372	0.0410122	0.375516	0.0509117	0.408608	0.039598	0.347602	0.0353553
	FY9 Root	0.437134	0.0438406	0.437649	0.0410122	0.482389	0.0509117	0.5186	0.0650538
	SY33 Root	0.260926	0.0155563	0.289683	0.0339411	0.317557	0.0410122	0.259362	0.0424264
Fructose	FY9 Shoot	0.443595	0.0381838	0.409275	0.0509117	0.469684	0.0622254	0.526967	0.039598
	SY33 Shoot	0.377159	0.0452548	0.65654	0.0820244	0.684637	0.0989949	0.964816	0.0608112
	FY9 Root	0.375156	0.0367696	0.396137	0.019799	0.418649	0.0311127	0.4412	0.0381838
	SY33 Root	0.370805	0.046669	0.435887	0.0537401	0.416756	0.0565685	0.369953	0.0438406
SPS activity	FY9 Shoot	0.861563	0.0876812	0.875625	0.108894	0.633437	0.0537401	0.42125	0.0254558
	SY33 Shoot	0.849063	0.0608112	0.683438	0.0381838	0.511563	0.0579828	0.318125	0.0410122
	FY9 Root	0.585	0.0735391	0.435	0.0523259	0.354687	0.0226274	0.368125	0.0424264
	SY33 Root	0.570937	0.0480833	0.383437	0.039598	0.361875	0.019799	0.330625	0.0296985
AI activity	FY9 Shoot	3.084	0.480833	3.774	0.381838	4.874	0.381838	5.464	0.282843
	SY33 Shoot	3.534	0.240416	5.634	0.46669	6.144	0.494975	6.684	0.438406
	FY9 Root	3.384	0.254558	3.956	0.268701	3.664	0.353553	3.376	0.240416
	SY33 Root	3.264	0.39598	3.436	0.339411	3.684	0.155563	3.476	0.296985
SS hydrolysis activity	FY9 Shoot	3.204	0.381838	3.324	0.410122	3.684	0.268701	3.654	0.381838
	SY33 Shoot	3.144	0.480833	3.444	0.339411	4.064	0.46669	4.484	0.438406
	FY9 Root	2.154	0.296985	2.676	0.325269	2.814	0.367696	2.696	0.311127
	SY33 Root	2.574	0.19799	2.886	0.268701	2.724	0.183848	2.376	0.226274
SS sythesis activity	FY9 Shoot	2.21156	0.254558	2.15531	0.296985	2.12875	0.19799	2.00062	0.169706
	SY33 Shoot	1.84594	0.19799	1.73969	0.155563	1.07719	0.19799	1.15772	0.127279
	FY9 Root	1.94437	0.296985	1.64625	0.159806	1.0225	0.141421	1.09312	0.125865
	SY33 Root	2.12094	0.254558	1.58688	0.155563	1.23969	0.226274	1.07125	0.141421
